# Supplementary material for: Cervical Human Papillomavirus Infection (HPV) and High Oncogenic Risk Genotypes among Women Living with HIV in Asia: A Meta-Analysis
Source: J Clin Med. 2021 Apr 28;10(9):1911. doi: 10.3390/jcm10091911 (PMC8125216; doi:10.3390/jcm10091911)
Supplement: Supplementary file 1 [file jcm-10-01911-s001.zip]

Archive with 2 entries (1 files):
- jcm-1187683-supplementary/
- jcm-1187683-supplementary/jcm-1187683-supplementary.pdf
